# Supplementary material for: Opportunities and Barriers to HPV Vaccination Among Men Who Have Sex with Men and Related Sexual and Gender Minority Populations: A Systematic Review and Exploratory Clustering Analysis Using a Socio-Ecological Framework
Source: Vaccines (Basel). 2026 Jul 20;14(7):632. doi: 10.3390/vaccines14070632 (PMC13431308; doi:10.3390/vaccines14070632)
Supplement: Supplementary file 1 [file vaccines-14-00632-s001.zip]

Archive with 7 entries (7 files):
- Supplementary Figure S1.pptx
- Supplementary Figure S2.pptx
- Supplementary Table S1.pdf
- Supplementary Table S2.xlsx
- Supplementary Table S3.pdf
- Supplementary Table S4.pdf
- Supplementary Table S5.pdf
