# Supplementary material for: Opportunities and Barriers to HPV Vaccination Among Men Who Have Sex with Men and Related Sexual and Gender Minority Populations: A Systematic Review and Exploratory Clustering Analysis Using a Socio-Ecological Framework
Source: Vaccines (Basel). 2026 Jul 20;14(7):632. doi: 10.3390/vaccines14070632 (PMC13431308; doi:10.3390/vaccines14070632)
Supplement: Supplementary file 1 [file vaccines-14-00632-s001.zip › Supplementary Table S2.xlsx]

## Sheet: Included Studies
No.	Reviewer1	Reviewer2	First Author	Year published	Manuscript Title	Journal name	Objectives of the study	Type of study	Data collection methods/source	Numbers of study sites included	Data collection time	Study setting (country/region)	Sample size (MSM) for each article analysis	Sample size (Total)	Eligibility	Population core (MSM / GBM / TGW / LGBTQ+/OTHER)	Sex assigned at birth considered (Yes / No)	HIV status (positive%)	HIV vaccination (HIV+ / HIV− / mixed / NA)	subgroup analysis for HIV va	Ethnicity	Age range [smallest, largest]	Data methodology	HPV status (infected% )	HPV status (history%)	PrEP status (yes%)	Actual coverage/status	Fully vaccinated/Partially vaccinated/Not vaccinated	9-valent vaccine%	4-valent vaccine	Fully vaccinated%	Partially vaccinated%	HPV vaccination willingness%	HPV vaccine hesitancy	Individual-level barriers	Interpersonal level barriers- provider	Organizational / Institutional Barriers	Community Barriers	Policy / Societal Barriers	Individual-level Opportunities	Interpersonal-level Opportunities	Organizational / Institutional Opportunities	Community-level Opportunities	Policy / Societal level opportunity	Economic / cost-related outcomes	HPV antibody outcomes （Serological / immunogenicity outcomes）	Key conclusions / implications	DOI/ PMID
#74	Jiayu Cai	Zhuohang Liu	Raiza Amiling	2021	Human papillomavirus vaccination coverage among young, gay, bisexual, and other men who have sex with men and transgender women — 3 U.S. cities, 2016–2018	Human Vaccines & Immunotherapeutics	To assess HPV vaccination coverage and associated characteristics among young gay, bisexual, and other MSM and young transgender women using data from a study conducted in three U.S. cities in 2016–2018.	Cross-sectional study	Survey / Questionnaire, Medical Records & Registries	3	February 2016 – September 2018	United States	1416	1416	aged 18–26 years; assigned male sex at birth, regardless of current gender identityor expression; and ever having oral or anal sex with a malepartner, currently identifying as gay or bisexual, and/or intend-ing to have sex with a male partner in the future.	Mixed	Yes	NA	mixed	NA	White / Hispanic / Black / Other	[18, 26]	Chi-square or Fisher’s exact tests.	NA	NA	NA	0.475	Partially vaccinated	NA	NA	NA	0.475	NA	NA	Sociodemographic & Behavioral Factors	NA	NA	NA	Eligibility & Policy Restrictions, Structural Access Inequities	NA	Provider Recommendation & Active Endorsement, Positive Patient–Provider Communication	Proactive Vaccination Infrastructure	NA	"Policy, Access & Cost Opportunities "	NA	NA	HPV vaccination coverage among young MSM and TGW has increased but remains suboptimal; expanding routine and catch-up vaccination through sexual health services may improve uptake.	10.1080/21645515.2021.2005436
#79	Jiayu Cai	Zhuohang Liu	Margot Annequin	2025	The relationship between men who have sex with men on PrEP and care providers is essential for HPV vaccination: A mixed-methods study in France	Vaccine	To identify barriers and levers to HPV vaccination among MSM taking PrEP. Estimate vaccination rate, describe characteristics, and identify factors associated with non-vaccination. Collect perceptions on HPV vaccination and understand barriers/levers linked to relationships with healthcare professionals.	other	Survey / Questionnaire	1	February – August 2022	France	354	3730	Adults >= 18, residing in France, self-identified as man/trans man/queer man, MSM or non-heterosexual. Analysis restricted to MSM-PrEP under 32 years old (eligible for vaccination reimbursement)	MSM	Yes	0	HIV−		NA	[8, 31]	Modified Poisson regression model; Qualitative thematic analysis (deductive/inductive) using NVivo.	0.051	NA	1	0.712	NA	NA	NA	NA	0.712	0.274	NA	Effectiveness & Trust Issues, Knowledge Gaps & Misconceptions, Low Perceived Risk & Susceptibility, Safety & Side Effects	Lack of Provider Recommendation or Offer, Poor Patient-Provider Communication & Non-disclosure, Stigma, Discrimination & Lack of LGBT Competence	Clinical Workflow & System Design, Patient–Provider Interaction Barriers, Workforce Training & Capacity	NA	Financial & Coverage Barriers	NA	Provider Recommendation & Active Endorsement, Positive Patient–Provider Communication, Trusting Clinical Relationships	NA	NA	Inclusive Vaccination Policy	Reimbursement-related acceptability: 17.6% of unvaccinated participants would accept vaccination if reimbursed; complementary health insurance was associated with higher vaccination uptake.	NA	HPV vaccination coverage remains below target among MSM; systematic inclusion in PrEP care, broader reimbursement, and better physician training may improve uptake.	10.1016/j.vaccine.2025.127190
#86	Jiayu Cai	Zhuohang Liu	Heather L Armstrong	2023	Reasons for incomplete STI vaccination among men who have sex with men in an English sexual health service	International Journal of STD & AIDS	To explore reasons for lack of uptake and incomplete dosing of HPV, HAV, and HBV vaccination among MSM attending one English sexual health service, and to inform service delivery improvements to increase full dose completion rates.	Cross-sectional study	Survey / Questionnaire, Medical Records & Registries	1	14 December 2020 – 11 April 2021	England	246	246	Individuals who had previously attended Solent Sexual Health for at least one dose of HPV, HAV, or HBV vaccination, and who had not completed the full dosing regimen for at least one of these vaccines, were identified through the patient information system database (INFORM).	Mixed	Yes	NA	NA	NA	White	[18, 75]	Descriptive statistics using SPSS v27.	NA	NA	NA	0.525	Mixed	NA	NA	NA	0.525	0.802	NA	Knowledge Gaps & Misconceptions, Logistical & Time Constraints, Safety & Side Effects	Insufficient Provider Knowledge & Engagement, Lack of Provider Recommendation or Offer	NA	Stigma & Social Norms, Knowledge & Awareness Environment, Social Network & Information Flow	Eligibility & Policy Restrictions	HPV Knowledge & Risk Appraisal, Positive Vaccine Beliefs & Trust	Provider Recommendation & Active Endorsement, Positive Patient–Provider Communication	Accessible & Convenient Vaccination Services, Integrated Service Delivery	Information & Education Channels	"Policy, Access & Cost Opportunities "	NA	NA	Sexual health services can improve HPV vaccine uptake among MSM through routine status review, patient education, provider recommendation, and reminder systems.	10.1177/09564624231165078
#97	Jiayu Cai	Zhuohang Liu	Jianyun Bai	2024	Analysis of multi-site HPV infection and vaccination willingness among men who have sex with men in Tianjin, China	Frontiers in Public Health	To explore HPV infection status at different sites (anal, genital, oral) among HIV-positive MSM, HIV-negative MSM, and men who have sex with women (MSW), and to investigate their willingness to receive HPV vaccination.	Cross-sectional study	Survey / Questionnaire, Biological Specimen Collection	3	September 2023 to April 2024.	China	900	1559	HIV+ MSM: Male >=18, anal/oral sex with men in past year, HIV+. HIV- MSM: Male >=18, anal/oral sex with men in past year, HIV-. MSW: Male >=18, vaginal/oral sex with women in past year. Exclusion: Individuals who had received the HPV vaccine.	Mixed	No	0.333	mixed		Asian / Other	NA	Chi-square tests; Multivariate logistic regression.	NA	NA	NA	0	Not vaccinated	NA	NA	0	0	0.75	NA	Safety & Side Effects	Healthcare Access & Logistical Barriers	Service Delivery Constraints	NA	Financial & Coverage Barriers, Eligibility & Policy Restrictions	HPV Knowledge & Risk Appraisal	Provider Recommendation & Active Endorsement	Integrated Service Delivery, Proactive Vaccination Infrastructure	Social Influence & Community Support, Information & Media Environment	NA	NA	NA	MSM have higher HPV prevalence than MSW but show high willingness to vaccinate; targeted vaccination, price reduction, and education are needed.	10.3389/fpubh.2024.1453024
#100	Jiayu Cai	Zhuohang Liu	Prisha Balgovind	2025	Human Papillomavirus Prevalence Among Australian Men Aged 18–35 Years in 2015–2018 According to Vaccination Status and Sexual Orientation	The Journal of Infectious Diseases	To assess HPV prevalence among men who have sex with women (MSW) and men who have sex with men (MSM) aged 18–35 years and examine vaccination program effects.	Cross-sectional study	Survey / Questionnaire, Medical Records & Registries	NA	January 2015 – November 2018.	Australia	631	1625	Australian citizens/residents aged 18–35 years; able to provide informed consent; reported having sexual intercourse at least once.	LGBTQ+	No	NA	NA		Indigenous / Other	[18, 35]	HPV genotyping (Anyplex II HPV28); Logistic regression; Prevalence comparison by vaccination status.	0.745	NA	NA	0.086	NA	NA	NA	NA	0.086	NA	NA	NA	NA	NA	NA	Eligibility & Policy Restrictions	NA	NA	NA	NA	Targeted & Catch-up Programs, Inclusive Vaccination Policy, Public Health Delivery Infrastructure	NA	NA	Universal adolescent vaccination is essential to ensure MSM benefit equally, and vaccination significantly reduced quadrivalent HPV types in young MSM.	10.1093/infdis/jiae412
#176	Jiayu Cai	Zhuohang Liu	Emeline Brosset	2023	Gradient of vaccine hesitancy among French men having sex with men: An electronic cross-sectional survey in 2022	Human Vaccines & Immunotherapeutics	To estimate prevalence and gradients of general and vaccine-specific hesitancy (HBV, HAV, HPV) among MSM and examine associations with vaccine uptake and sociodemographic correlates.	Cross-sectional study	Survey / Questionnaire	NA	February–August 2022	France	3730	3730	Adults aged 18 years or older were eligible if they were of male sex, self-identifying as a man genderqueer, or other than a woman, or they were of female sex, self-identifying as a man or trans man; and who have had sex with men (exclusively or not) or have never had sex but do not self-identify as heterosexual.	MSM	Yes	NA	NA		NA	[18, 84]	Self-reported perceptions; Vaccine hesitancy gradients constructed based on WHO SAGE framework.	NA	NA	NA	0.223	NA	NA	NA	NA	0.223	0.9	Moderate Hesitancy	Effectiveness & Trust Issues, Low Perceived Risk & Susceptibility, Safety & Side Effects	Lack of Provider Recommendation or Offer, Poor Patient-Provider Communication & Non-disclosure	Workforce Training & Capacity, Service Delivery Constraints	NA	Financial & Coverage Barriers, Eligibility & Policy Restrictions	HPV Knowledge & Risk Appraisal, Behavioral & Socioeconomic Enablers	Positive Patient–Provider Communication	NA	Cues to Action & Emotional Triggers	Financial Accessibility, Targeted & Catch-up Programs	NA	NA.	Vaccine hesitancy is highly prevalent among French MSM and strongly associated with non-vaccination; MSM-specific vaccination strategies are needed.	10.1080/21645515.2023.2293489
#253	Jiayu Cai	You Zuo	Qiao Chen	2022	Factors Related to HPV Vaccination Intention among MSM in China: A Bayesian Network Model	International Journal of Environmental Research and Public Health	To identify factors associated with HPV vaccination intention among MSM in China and explore interrelationships between factors using Bayesian network modeling.	Cross-sectional study	Survey / Questionnaire	NA	NA(ethics approval May 2019)	China	969	969	Recruited via NGOs. Excluded those <14 or >55 years old, and those who took <2 min to fill out the survey.	MSM	No	NA	NA		Asian / Other	[14, 55]	Descriptive statistics; Univariable logistic regression; Bayesian network modeling using Tabu search algorithm.	NA	NA	NA	NA	NA	NA	NA	NA	NA	0.8277	Low Hesitancy	Sociodemographic & Behavioral Factors	NA	NA	NA	Financial & Coverage Barriers, Eligibility & Policy Restrictions	HPV Knowledge & Risk Appraisal, Positive Vaccine Beliefs & Trust	NA	NA	Social Influence & Community Support	NA	Income was assessed but was not significantly associated.	NA	MSM show high willingness to receive HPV vaccination; improving risk perception and attitudes may support inclusion in national vaccination programs.	10.3390/ijerph192315532
#282	Jiayu Cai	You Zuo	Eric P.F. Chow	2019	Anal human papillomavirus infections in young unvaccinated men who have sex with men attending a sexual health clinic for HPV vaccination in Melbourne, Australia	Vaccine	To estimate the prevalence of anal HPV infection among unvaccinated MSM aged 20–26 years before they received the first dose of HPV vaccine in Melbourne, Australia	Cross-sectional study	Survey / Questionnaire, Biological Specimen Collection	1	May–December 2017	Australia	496	496	MSM were categorised into gay or bisexual based on the sexual contact with men and women but not sexual identity. Gay men were defined as men who have sex with men only in the last 12 months. Bisexual men were defined as men who have sex with men and women in the last 12 months.	MSM	Yes	0.024	mixed		NA	[20, 26]	HPV DNA extraction and genotyping by multiplex real-time PCR (Anyplex II HPV28); Exact binomial 95% CI; Univariable logistic regression (Stata v14).	0.752	NA	NA	0	Not vaccinated	NA	NA	0	0	NA	NA	NA	NA	NA	NA	NA	NA	NA	NA	NA	Targeted & Catch-up Programs	NA	Median antibody levels vaccinated vs unvaccinated: HPV6 223 vs 48 mMU/mL; HPV11 163 vs 21; HPV16 888 vs 72; HPV18 161 vs 20 (all P<.0001). Seropositivity (HYPER1): HPV6 12.5% (25/200); HPV11 7.0% (14/200); HPV16 3.5% (7/200); HPV18 3.0% (6/200). Seropositivity (HYPER2): HPV6 100% (127/127); HPV11/16/18 each 99.2% (126/127). Antibody stability: no significant correlation up to 66 months since last…	High prevalence of vaccine-preventable anal HPV in unvaccinated young MSM supports the value of targeted catch-up vaccination.	10.1016/j.vaccine.2019.08.066
#285	Jiayu Cai	You Zuo	Eric P. F. Chow,	2021	Human Papillomavirus Antibody Levels Following Vaccination or Natural Infection Among Young Men Who Have Sex With Men	Clinical Infectious Diseases	To measure type-specific serum antibody levels (HPV6/11/16/18) among young MSM after quadrivalent HPV vaccination (given at age 12–13), compare with levels after presumed natural infection in unvaccinated men, and estimate cutoff values for “probable vaccine-induced seropositivity.”	Cross-sectional study	Biological Specimen Collection, Medical Records & Registries	1	HYPER1 recruitment: Oct 2010 – Sep 2012;HYPER2 recruitment: Jan 2017 – Mar 2019	Australia	327	327	Men aged 16–20 years who self-identified as same-sex attracted; for this analysis: all unvaccinated men from HYPER1 + HYPER2 men with verified HPV vaccination status; excluded HYPER2 men vaccinated via time-limited MSM catch-up program (2017–2019).	MSM	NA	NA	NA		NA	[16, 20]	Mann–Whitney U test; Spearman correlation; 97.5th percentile cutoff estimation using CLSI EP28-A3 approach.	NA	NA	NA	0	Not vaccinated	NA	NA	0	0	NA	NA	NA	NA	NA	NA	NA	NA	NA	Accessible & Convenient Vaccination Services, Proactive Vaccination Infrastructure	NA	Public Health Delivery Infrastructure, Targeted & Catch-up Programs	NA	Any anal quadrivalent vaccine-preventable genotype: 28% (54/193) pre vs 7% (14/193) post; adjusted PR 0.24 (95% CI 0.14–0.42). Anal HPV16: 9% (18/193) pre vs 3% (6/193) post; adjusted PR 0.30 (0.12–0.73). Penile quadrivalent vaccine-preventable genotype: 12% (21/177) pre vs 6% (11/179) post; adjusted PR 0.48 (0.24–0.97). Oral quadrivalent vaccine-preventable genotype: 4% (7/200) pre vs 1% (1/199)…	Quadrivalent HPV vaccination induces stronger and more durable antibody responses than natural infection in young MSM.	10.1093/cid/ciab1052
#288	Jiayu Cai	You Zuo	Eric P. F. Chow,	2021	Prevalence of human papillomavirus in young men who have sex with men after the implementation of gender-neutral HPV vaccination: a repeated cross-sectional study	Lancet Infectious Diseases	To compare HPV prevalence in young MSM before (2010–12) and after (2017–18) the implementation of Australia’s gender-neutral (boys included) school-based quadrivalent HPV vaccination programme.	Cross-sectional study	Medical Records & Registries, Biological Specimen Collection	1	HYPER1 recruitment: Oct 2010 – Sep 2012;HYPER2 recruitment: Jan 2017 – Mar 2019	Australia	400	400	Age 16–20 years; two cohorts from HYPER1 and HYPER2. Enrolled men who “self-identified as being same-sex attracted” (both cohorts). Additional HYPER2 criterion: resident in Australia from 2013 Transgender individuals were not eligible.	MSM	NA	0.005	mixed		NA	[16, 20]	Binomial log-linear regression for prevalence ratios; Adjusted comparison by age, circumcision, and sex with women; Vaccination status comparison for herd protection.	NA	NA	0.02	0	Not vaccinated	NA	NA	0	0	NA	NA	NA	NA	NA	NA	NA	NA	NA	Accessible & Convenient Vaccination Services	NA	Inclusive Vaccination Policy, Public Health Delivery Infrastructure	NA	NA	Gender-neutral vaccination was associated with reductions in vaccine-targeted HPV genotypes in young MSM and may reduce future anal cancer burden.	10.1016/S1473-3099(20)30687-3
#373	Jiayu Cai	You Zuo	Ashish A. Deshmukh	2014	Clinical Effectiveness and Cost-Effectiveness of Quadrivalent Human Papillomavirus Vaccination in HIV-Negative Men Who Have Sex with Men to Prevent Recurrent High-Grade Anal Intraepithelial Neoplasia	Vaccine	To evaluate long-term clinical and economic benefits of qHPV vaccine as secondary/adjunct prevention to prevent recurrent HGAIN (after treatment) in HIV-negative MSM aged ≥27, comparing “no vaccine” vs “vaccine after treatment”	cost-effectiveness analysis	Mathematical Modeling	NA	NA	United States	100000	100000	Model simulates HIV-uninfected/HIV-negative MSM, starting cohort at age 27 (also evaluates older ages), treated for HGAIN and then vaccinated vs not	MSM	No	0	HIV−		NA	NA	Markov model with annual cycles; Lifetime risk, cost, QALY, and ICER estimation; Deterministic and probabilistic sensitivity analyses.	NA	NA	0	NA	NA	NA	NA	NA	NA	NA	NA	NA	NA	NA	NA	NA	NA	NA	Integrated Service Delivery, Proactive Vaccination Infrastructure	NA	Inclusive Vaccination Policy	Cost-effectiveness analysis conducted: base-case ICER was USD 87,240 per QALY gained (95% CI: USD 22,301–144,187); vaccination increased QALYs by 0.0168 and increased lifetime cost by USD 1,446.	NA	Vaccinating HIV-negative MSM treated for HGAIN is likely cost-effective and may justify extending vaccination recommendations to older men.	25444820
#436	Jiayu Cai	You Zuo	Song Fan	2020	Anal Human Papillomavirus Infection among MSM Attending University in China: Implications for Vaccination	Vaccine	To examine the prevalence and factors associated with anal HPV infection among MSM attending university in China, to inform HPV vaccination policies.	Cross-sectional study	Survey / Questionnaire, Biological Specimen Collection	4	January–April 2019	China	447	447	Participants eligible if male, aged ≥16, university students, and self-reported to have sex with men.	MSM	No	0.028	mixed		NA	[17, 27]	Descriptive statistics with 95% CI; Multivariable logistic regression; Trend test for HPV prevalence by time since first anal intercourse (STATA MP 16).	NA	NA	NA	NA	NA	NA	NA	NA	NA	NA	NA	NA	NA	NA	NA	NA	NA	NA	NA	NA	Inclusive Vaccination Policy, Public Health Delivery Infrastructure	NA	NA	Anal HPV prevalence is high among MSM in China, highlighting the urgency of promoting HPV vaccination in this population.	10.3390/vaccines8020175
#484	Jiayu Cai	You Zuo	JeromeT.Galea	2017	HPV vaccine knowledge and acceptability among Peruvian men who have sex with men and transgender women: A pilot, qualitative study	PLOS ONE	To explore social and behavioral aspects related to HPV vaccine uptake and participation in HPV vaccine studies among Peruvian MSM and transgender women.	Qualitative study	Qualitative Methods	1	January–September 2011	Peru	NA	36	≥18 years old AND reported sex with a male in the previous 12 months	MSM	No	NA	NA		NA	[18, 40]	Systematic comparative and descriptive content analysis; Thematic coding/grouping; Second reviewer confirmation.	NA	NA	NA	NA	NA	NA	NA	NA	NA	NA	Safety & Side Effects, Stigma & Disclosure	Knowledge Gaps & Misconceptions, Safety & Side Effects, Stigma & Disclosure	Stigma, Discrimination & Lack of LGBT Competence	Service Delivery Constraints, Patient–Provider Interaction Barriers	Stigma & Social Norms	Financial & Coverage Barriers, Eligibility & Policy Restrictions	HPV Knowledge & Risk Appraisal, Positive Vaccine Beliefs & Trust	NA	Accessible & Convenient Vaccination Services	NA	Inclusive Vaccination Policy	NA	NA	HPV vaccination appears acceptable among Peruvian MSM and TW, but stigma and social harms may limit uptake.	10.1371/journal.pone.0172964
#502	Jiayu Cai	You Zuo	Mary A. Gerend	2019	A Qualitative Analysis of Young Sexual Minority Men’s Perspectives on Human Papillomavirus Vaccination	LGBT Health	To identify young sexual minority men’s perspectives on HPV vaccination (guided by the Information–Motivation–Behavioral Skills model) to inform interventions to increase HPV vaccine uptake.	Qualitative study	Survey / Questionnaire, Qualitative Methods, Mathematical Modeling	1	August 2016	United States	29	29	assigned male sex at birth; male gender identity; ages 18–26; self-identify as gay, bisexual, or queer; currently live in Chicago metro area; own a cell phone and used text messaging in past 6 months	MSM	Yes	0.03	mixed		White / Black / Asian / Mixed / Other / Hispanic	[18, 26]	Qualitative thematic analysis in Dedoose; Iterative codebook development; Two-coder consensus approach; Mapping to IMB components.		NA	NA	NA	Mixed	NA	NA	0.44	0.11	NA	Low Perceived Risk & Susceptibility, Safety & Side Effects, Stigma & Disclosure	Effectiveness & Trust Issues, Knowledge Gaps & Misconceptions, Safety & Side Effects, Stigma & Disclosure	Lack of Provider Recommendation or Offer, Stigma, Discrimination & Lack of LGBT Competence	Workforce Training & Capacity, Patient–Provider Interaction Barriers	NA	Financial & Coverage Barriers, Eligibility & Policy Restrictions	NA	Provider Recommendation & Active Endorsement	Accessible & Convenient Vaccination Services, Integrated Service Delivery, Proactive Vaccination Infrastructure	NA	Targeted & Catch-up Programs, Public Health Delivery Infrastructure	Cost concerns were highly salient; uncertainty about insurance coverage was common; uninsured participants viewed cost as prohibitive.	NA	HPV vaccine interventions for young sexual minority men should address misinformation, stigma, disclosure barriers, and practical access barriers.	10.1089/lgbt.2019.0086
#503	Jiayu Cai	You Zuo	Mary A. Gerend	2021	Evaluation of a Text Messaging-Based Human Papillomavirus Vaccination Intervention for Young Sexual Minority Men: Results from a Pilot Randomized Controlled Trial	Annals of Behavioral Medicine	To test acceptability, feasibility, and preliminary efficacy of a text messaging–based HPV vaccination intervention (txt2protect) to increase HPV vaccine initiation among young sexual minority men.	randomized controlled trial	Survey / Questionnaire, Medical Records & Registries	NA	Enrollment January–early September 2018; follow-up through ~9 months post-enrollment.	United States	150	150	Age 18–25; assigned male sex at birth AND male gender identity; self-identify as gay/bisexual/queer OR physically attracted to men OR ever had sex with a man; English; live in Chicago area for next 9 months; cell phone/texting requirements; no prior HPV vaccine doses	MSM	Yes	（1/150）	mixed		Indigenous / Asian / Black / White / Mixed / Other	[18, 25]	t-tests and Chi-square tests; Logistic regression; Exploratory mediation analysis using PROCESS macro with bootstrapping.	NA	NA	NA	0	Not vaccinated	NA	NA	0	0	NA	NA	Logistical & Time Constraints	Lack of Provider Recommendation or Offer	Workforce Training & Capacity	NA	Eligibility & Policy Restrictions	NA	Provider Recommendation & Active Endorsement, Trusting Clinical Relationships	Accessible & Convenient Vaccination Services, Integrated Service Delivery	Information & Media Environment	NA	NA	NA	txt2protect appears acceptable, feasible, and promising for increasing HPV vaccine initiation among young sexual minority men.	10.1093/abm/kaaa056
#504	Jiayu Cai	You Zuo	Mary A. Gerend	2016	Predictors of Human Papillomavirus Vaccination among Young Men who Have Sex with Men	Sexually Transmitted Diseases	To identify predictors of HPV vaccine uptake and identify barriers/facilitators to HPV vaccination that may be unique to young MSM; also examine predictors of provider recommendation and correlates of vaccination intentions among unvaccinated men.	Cross-sectional study	Survey / Questionnaire	NA	November 2014 – February 2015	United States	336	336	Aged 18–26, male sex assigned at birth, currently identify as male, and identify as gay, bisexual, queer, or questioning/unsure OR ever had anal sex with a man. (Authors note some participants had never had sex with a man.)	MSM	Yes	0.08	mixed		White / Black / Hispanic / Other	[18, 26]	Univariable and multivariable logistic regression; Linear regression for intentions; Frequencies for barriers and facilitators.	0.06	NA	NA	0.21	Mixed	NA	NA	0.41	0.21	NA	NA	High Cost & Economic Barriers, Knowledge Gaps & Misconceptions, Low Perceived Risk & Susceptibility, Safety & Side Effects	Lack of Provider Recommendation or Offer, Poor Patient-Provider Communication & Non-disclosure	Workforce Training & Capacity, Patient–Provider Interaction Barriers	NA	Financial & Coverage Barriers	HPV Knowledge & Risk Appraisal, Prevention Motivation & Vaccine Acceptance	Provider Recommendation & Active Endorsement, Trusting Clinical Relationships, Positive Patient–Provider Communication	NA	NA	NA	NA	NA	HPV vaccine uptake remains low, and provider recommendation is the strongest driver; interventions should address misconceptions, disclosure barriers, and cost.	10.1097/OLQ.0000000000000408
#519	Jiayu Cai	You Zuo	Massimo Giuliani	2016	Perceptions of Human Papillomavirus (HPV) infection and acceptability of HPV vaccine among men attending a sexual health clinic differ according to sexual orientation	Human Vaccines & Immunotherapeutics	To assess HPV knowledge/awareness and attitudes toward HPV vaccination among men at risk for STIs attending an STI clinic, and to examine determinants of HPV vaccine acceptability, comparing MSM vs MSW.	Cross-sectional study	Survey / Questionnaire, Mathematical Modeling	1	April–June 2013	Italy	296	423	Consecutive male clinic attendees aged ≥18; able to read/understand Italian; completed questionnaire before consultation.	Mixed	No	0.279	mixed		White	NA	Descriptive statistics; Chi-square test; Factor analysis; Logistic regression; Structural equation modeling/path analysis.	NA	NA	NA	0	Not vaccinated	NA	NA	0	0	0.721	Effectiveness & Trust Issues, Safety & Side Effects	Effectiveness & Trust Issues, Safety & Side Effects	NA	NA	Structural Prevention Context	Structural Access Inequities, Eligibility & Policy Restrictions	HPV Knowledge & Risk Appraisal, Prevention Motivation & Vaccine Acceptance	NA	Accessible & Convenient Vaccination Services, Integrated Service Delivery, Proactive Vaccination Infrastructure	NA	NA	Cost-related refusal was mentioned but was uncommon.	NA	HPV and HPV vaccine awareness are suboptimal among at-risk men, and interventions should strengthen awareness and positive vaccination attitudes.	10.1080/21645515.2015.1115935
#525 （前）	Jiayu Cai	You Zuo	Anna R. Giuliano	2024	High Risk of New HPV Infection Acquisition Among Unvaccinated Young Men	The Journal of Infectious Diseases	To estimate incidence of incident-persistent (IP) anogenital HPV infections and associated risk factors among heterosexual men (HM) and MSM, using placebo arm data from a global 4vHPV vaccine trial; report IP incidence for 4vHPV and 9vHPV type groupings and cumulative IP incidence over 36 months.	randomized controlled trial	Biological Specimen Collection, Qualitative Methods	NA	Enrollment Sep 2004–Aug 2008; follow-up up to ~52 months; cumulative outcomes reported over 36 months.	Mixed	295	1871	HM: 16–23y; 1–5 lifetime exclusively female partners. MSM: 16–26y; 1–5 lifetime sex partners AND reported engaging in insertive or receptive anal intercourse, or oral sex with another male partner within the past year. Excluded: prior HIV diagnosis; clinical evidence of anogenital warts/dysplasia; HIV-positive at baseline excluded.	Mixed	No	0	HIV−		NA	[16, 26]	Kaplan–Meier cumulative incidence analysis; Logistic regression.	NA	NA	NA	0	Not vaccinated	NA	NA	0	0	NA	NA	NA	NA	NA	NA	NA	Prevention Motivation & Vaccine Acceptance, Positive Vaccine Beliefs & Trust	NA	NA	NA	Inclusive Vaccination Policy, Targeted & Catch-up Programs	NA	NA	Persistent vaccine-type HPV infection is common among unvaccinated young men, especially MSM, supporting gender-neutral and catch-up vaccination.	10.1093/infdis/jiad485
#567	Jiayu Cai	You Zuo	Perry N. Halkitis	2019	Human Papillomavirus Vaccination and Infection in Young Sexual Minority Men: The P18 Cohort Study	AIDS Patient Care and STDs	To describe HPV vaccination uptake and baseline prevalence/covariates of anal and oral HPV infection (including vaccine-preventable types) in a racially/ethnically and socioeconomically diverse sample of young sexual minority men (SMM) in the New York metropolitan area.	Cross-sectional study	Survey / Questionnaire	NA	HPV substudy added during cohort follow-ups; participants were at month 12 or 18 assessment; cohort enrollment began Fall 2015	United States	NA	486	Participants from the P18 Cohort Study (emerging adult SMM); HPV substudy included those attending month 12 or 18 who consented.	MSM	No	0.068	mixed		White / Hispanic / Black / Other	[22, 25]	Chi-square tests; Logistic regression; Vaccine-preventable type classification based on 9vHPV types.	0.586	NA	NA	0.181	Mixed	NA	NA	0.181	0.243	NA	NA	NA	NA	NA	NA	Financial & Coverage Barriers	NA	NA	NA	NA	NA	NA	NA	HPV vaccination completion is low and HPV prevalence is high among young SMM, indicating a missed prevention opportunity before sexual debut.	10.1089/apc.2018.0276
#587	Jiayu Cai	You Zuo	Wei He	2021	Analysis of HPV Vaccination Willingness amongst HIV-Negative Men Who Have Sex with Men in China	Vaccines	To explore HPV vaccination willingness among HIV-negative MSM in China and identify factors associated with willingness (knowledge, risk perception, promotion attitude, and other characteristics).	Cross-sectional study	Other	NA	NA	China	406	406	(1) Age ≥18; (2) having had anal or oral sex with the same sex; (3) negative HIV antibody test.	MSM	No	0	HIV−		Asian	[18, NA]	Descriptive statistics; Chi-square/Fisher’s exact tests; Multivariable stepwise logistic regression (SAS 9.4).	NA	NA	NA	NA	NA	NA	NA	NA	NA	0.8621	Effectiveness & Trust Issues, High Cost & Economic Barriers, Low Perceived Risk & Susceptibility, Safety & Side Effects, Stigma & Disclosure	Effectiveness & Trust Issues, Safety & Side Effects, Stigma & Disclosure	NA	NA	Structural Prevention Context	Eligibility & Policy Restrictions, Financial & Coverage Barriers, Structural Access Inequities	Prevention Motivation & Vaccine Acceptance, Positive Vaccine Beliefs & Trust	NA	NA	NA	NA	Cost was reported as a refusal reason by 14.3% (8/56) of those unwilling to vaccinate.	NA	HIV-negative MSM in China show high willingness to vaccinate; improving knowledge, risk perception, and supportive attitudes may increase uptake.	10.3390/vaccines9101069
#614	Zhuohang Liu	Jiayu Cai	Kay Htaik	2021	Human Papillomavirus Vaccine Course Completion Among Gay and Bisexual Men Who Have Sex With Men From a Time-Limited HPV Vaccination Catch-Up Program in Victoria, Australia	Frontiers in Public Health	To examine completion of the HPV vaccination 3-dose regimen and factors associated with completion among MSM aged ≤26 years participating in a time-limited catch-up program.	cohort study	Medical Records & Registries	1	April - December 2017 (follow-up to Oct 2019).	Australia	1947	1947	MSM aged 16-26 years who attended MSHC between Apr-Dec 2017 and did not receive HPV vaccines from school.	MSM	No	0.035	mixed		NA	[16, 26]	Univariable and multivariable logistic regression.	NA	0.054	0.074	0.478	Mixed	NA	NA	0.303	0.478	NA	NA	Other / See raw text	Lack of Provider Recommendation or Offer	Service Delivery Constraints	NA	Eligibility & Policy Restrictions	NA	NA	Integrated Service Delivery	Social Influence & Community Support	Targeted & Catch-up Programs	Vaccination was provided free of charge through a catch-up program.	NA.	Completion of the free 3-dose HPV vaccine schedule remained low among eligible MSM, despite higher completion in HIV-positive and gay men.	10.3389/fpubh.2021.754112
#650	Zhuohang Liu	Jiayu Cai	Erin M. Kahle	2017	Sexually Transmitted Disease Testing and Uptake of Human Papillomavirus Vaccine in a Large Online Survey of US Men Who Have Sex With Men at Risk for HIV Infection, 2012	Sexually Transmitted Diseases	To examine STD testing and HPV vaccine uptake among sexually active MSM participating in a national Web-based survey on HIV behavioral risk.	Cross-sectional study	Survey / Questionnaire	NA	June - August 2012.	United States	2794	2794	≥18 years, male-identified (not transgender), US resident, history of oral/anal sex with men. Excluded self-reported HIV+ and those with no male partners in past 12 months.	MSM	NA	0	HIV−		White / Hispanic / Black / Other	[18, 50+]	Adjusted prevalence ratios (aPRs) with 95% CI.	NA	NA	NA	0.07	NA	NA	NA	NA	0.07	NA	NA	Sociodemographic & Behavioral Factors	Healthcare Access & Logistical Barriers, Lack of Provider Recommendation or Offer	NA	Knowledge & Awareness Environment	Eligibility & Policy Restrictions	NA	NA	Accessible & Convenient Vaccination Services, Integrated Service Delivery	NA	Inclusive Vaccination Policy	Insurance type was associated with higher vaccine uptake.	NA.	Recommended HPV vaccination and STD testing remain low among sexually active MSM, reflecting missed clinical prevention opportunities.	10.1097/OLQ.0000000000000545
#682	Zhuohang Liu	Jiayu Cai	Joanna May Kesten	2019	Mixed-methods study in England and Northern Ireland to understand young men who have sex with men's knowledge and attitudes towards human papillomavirus vaccination	BMJ Open	To understand young MSM's (YMSM) knowledge and attitudes towards HPV vaccination.	other	Survey / Questionnaire	NA	Sept 2016 – March 2018 (Questionnaires); Sept – Dec 2016 (Focus groups).	United Kindom	51	51	Self-identified male (including transgender male), aged 15-24 (minimum 16 for sexual consent), sexually attracted to men or had sex with a man.	MSM	No	NA	NA		White / Other	[16, 24]	Descriptive survey statistics; Thematic analysis using NVivo for focus groups.	NA	NA	NA	0.2157	NA	NA	NA	NA	0.2157	NA	Low Hesitancy	Knowledge Gaps & Misconceptions	Stigma, Discrimination & Lack of LGBT Competence	Workforce Training & Capacity	NA	Eligibility & Policy Restrictions	HPV Knowledge & Risk Appraisal	NA	NA	Information & Media Environment	NA	Cost and number of doses were not perceived as barriers.	NA (Study explicitly measured DNA; notes that detecting serum antibodies lacks sensitivity).	YMSM are willing to vaccinate but face disclosure barriers and limited provider recommendation; universal vaccination may be the most equitable approach.	10.1136/bmjopen-2018-025070
#710	Zhuohang Liu	Jiayu Cai	E M King	2015	Human papillomavirus DNA in men who have sex with men: type-specific prevalence, risk factors and implications for vaccination strategies	British Journal of Cancer	To determine HPV prevalence and risk factors in MSM to inform the potential effectiveness of vaccinating MSM.	Cross-sectional study	Survey / Questionnaire, Biological Specimen Collection	1	October 2010 to July 2012.	United Kingdom	511	511	Men attending the clinic who reported anal or oral sex with another man in the last five years, aged 16-40 years inclusive.	MSM	No	0.053	mixed		White / Asian / Black / Mixed	[16, 40]	Univariate and multivariable logistic regression; Linear regression.	0.722	NA	NA	NA	NA	NA	NA	NA	NA	0.818	Low Hesitancy	Other / See raw text	NA	NA	NA	Eligibility & Policy Restrictions	NA	NA	Accessible & Convenient Vaccination Services, Integrated Service Delivery	NA	NA	NA	NA.	Most MSM attending SHCs are not infected with vaccine-type HPV, suggesting that targeted vaccination in these settings could provide substantial benefit.	https://doi.org/10.1038/bjc.2015.90
#757	Zhuohang Liu	Jiayu Cai	Joseph T. F. Lau	2013	Acceptability of HPV Vaccines and Associations with Perceptions Related to HPV and HPV Vaccines Among Men Who Have Sex with Men in Hong Kong	PLoS ONE	To assess the intention to take up HPV vaccines among MSM in Hong Kong and the associated factors related to cognitions on HPV and HPV vaccines, based on the Health Belief Model (HBM).	Cross-sectional study	Survey / Questionnaire	15	September 2010 through January 2011.	China	542	542	Hong Kong Chinese men aged 18 to 60 years old who had oral or anal intercourse with at least one man in the last six months.	MSM	No	NA	NA		Asian	[18, 60]	Univariate and multiple stepwise logistic regression.	NA	NA	NA	NA	Not vaccinated	NA	NA	NA	NA	0.2	High Cost & Economic Barriers, Safety & Side Effects	Knowledge Gaps & Misconceptions, Low Perceived Risk & Susceptibility, Safety & Side Effects, Stigma & Disclosure	Lack of Provider Recommendation or Offer	Workforce Training & Capacity	NA	Financial & Coverage Barriers	HPV Knowledge & Risk Appraisal	NA	NA	Cues to Action & Emotional Triggers	NA	Acceptability was highly price-sensitive; subsidized or free vaccination programs were recommended.	NA.	HPV vaccine acceptability among MSM in Hong Kong is highly price-sensitive; increasing knowledge, reducing cost, and minimizing stigma may improve uptake.	10.1371/journal.pone.0057204
#793	Zhuohang Liu	Jiayu Cai	Allen Lin	2017	Impact and Cost-effectiveness of Selective Human Papillomavirus Vaccination of Men Who Have Sex With Men	Clinical Infectious Diseases	To evaluate the potential health impact and cost-effectiveness of offering vaccination to MSM who visit genitourinary medicine (GUM) clinics.	cost-effectiveness analysis	Survey / Questionnaire, Medical Records & Registries, Mathematical Modeling	NA	NA (Modeling study).	United Kingdom	NA	NA	Simulated MSM aged 10-74 years. Vaccination interventions evaluated for age bands 16-25, 16-30, 16-35, and 16-40 years.	MSM	No	NA	mixed		NA	[10, 74]	Dynamic epidemiological and economic modeling; ICER estimation; Probabilistic sensitivity analysis.	NA	NA	NA	NA	Partially vaccinated	NA	NA	NA	NA	NA	NA	NA	NA	NA	Structural Prevention Context	Financial & Coverage Barriers, Structural Access Inequities	NA	NA	Integrated Service Delivery, Proactive Vaccination Infrastructure	NA	NA	Cost-effectiveness analysis conducted: vaccinating HIV-positive MSM up to age 40 was cost-effective at GBP 96.50 per dose; vaccinating all MSM up to age 40 was cost-effective at GBP 48 per dose; base-case threshold cost per dose was GBP 63.	NA (Study measured HPV DNA, not antibodies).	HPV vaccination of MSM through GUM clinics is likely effective and cost-effective for reducing HPV-related disease burden.	10.1093/cid/ciw845
#794	Zhuohang Liu	Jiayu Cai	Chia-Chun Lin	2018	Human papillomavirus prevalence and behavioral risk factors among HIV-infected and HIV-uninfected men who have sex with men in Taiwan	Medicine	To examine the prevalence of HPV infection among MSM with and without HIV infection in Taiwan, and explore the behavioral risk factors thereof.	Cross-sectional study	Survey / Questionnaire, Biological Specimen Collection	1	January 1, 2013, to December 31, 2016.	China	279	279	Male sex, age ≥ 20 years, self-reported history of sex with men, willing to provide blood for HIV test, willing to undergo oral/external genital/anal swab sampling, able to provide informed consent.	MSM	No	0.405	mixed		NA	[20, NA]	Descriptive statistics; Independent two-sample t-tests; Chi-square/Fisher’s exact tests; Multivariate logistic regression.	0.412	NA	NA	NA	NA	NA	NA	NA	NA	NA	NA	NA	NA	NA	NA	NA	NA	NA	NA	NA	NA	NA	NA.	HPV prevalence is high among MSM, especially those with HIV infection, supporting routine HPV vaccination and continued risk-reduction measures.	10.1097/MD.0000000000013201
#822	Zhuohang Liu	Jiayu Cai	Johnathon S Lueck	2025	Exploring Perceptions of HPV Risks and Motivations to Vaccination in MSM at a Community-Based HIV Clinic	AIDS and Behavior	To explore perceptions of HPV infection and vaccination using a cross-sectional survey based on the Health Belief Model (HBM).	Cross-sectional study	Survey / Questionnaire	1	April and May 2024.	United States	49	49	Biological males over 18 years old, who have sex with men and are HIV-positive.	MSM	Yes	1	HIV+		White / Hispanic / Black / Other	[18, >45]	Chi-square tests; Fisher’s exact test; Student’s t-test; Mann–Whitney U test.	NA	NA	NA	0.2245	Partially vaccinated	NA	NA	NA	0.2245	0.4081	General Unwillingness / Hesitancy (No specific reasons reported)	Knowledge Gaps & Misconceptions, Low Perceived Risk & Susceptibility	Lack of Provider Recommendation or Offer	NA	NA	Financial & Coverage Barriers, Eligibility & Policy Restrictions	HPV Knowledge & Risk Appraisal, Positive Vaccine Beliefs & Trust, Prevention Motivation & Vaccine Acceptance	Provider Recommendation & Active Endorsement	NA	NA	NA	Cost was a significant barrier to vaccination.	NA.	HPV knowledge is low among HIV-positive MSM, and interventions should emphasize susceptibility, benefits, cost reduction, and provider recommendation.	10.1007/s10461-025-04752-5
#853	Zhuohang Liu	Jiayu Cai	Tyrell Mann-Barnes	2023	Factors that Predict HPV Vaccination Behavior Among Young Men-Who-Have-Sex-with-Men in the Greater Philadelphia Region	Journal of Racial and Ethnic Health Disparities	To assess psychosocial, sexual behavioral, and healthcare factors that influence HPV vaccination uptake among YMSM.	Cross-sectional study	Survey / Questionnaire	NA	September 2020 to January 2021.	United States	444	444	Ages 18–27; self-identified as a man; self-reported having sex with men in lifetime; lived in Greater Philadelphia; able to complete survey in English.	MSM	No	NA	NA		White / Black / Hispanic / Other	[18, 27]	Bivariate analyses; Multivariable logistic regression.	NA	NA	NA	0.2421	Partially vaccinated	NA	NA	NA	0.2421	NA	NA	Sociodemographic & Behavioral Factors	Lack of Provider Recommendation or Offer	Workforce Training & Capacity	NA	Financial & Coverage Barriers	HPV Knowledge & Risk Appraisal	Provider Recommendation & Active Endorsement	NA	Cues to Action & Emotional Triggers	NA	Income was significant in bivariate analysis, but insurance status was not significant in multivariable analysis.	NA.	Provider-focused and educational interventions are urgently needed, as provider recommendation is the strongest predictor of vaccination in YMSM.	36036840
#901	Zhuohang Liu	Jiayu Cai	Launcelot McGrath	2019	Human papillomavirus vaccine uptake among young gay and bisexual men who have sex with men with a time-limited targeted vaccination programme through sexual health clinics in Melbourne in 2017		To examine the uptake of the HPV vaccine among young MSM attending the Melbourne Sexual Health Centre (MSHC) from the catch-up programme, and explore predictors of uptake.	cohort study	Survey / Questionnaire, Medical Records & Registries	1	1 (Melbourne Sexual Health Centre - MSHC).	Australia	1947	2108	MSM aged 16-26 years attending MSHC who reported having sex with another man in the last 12 months. Men self-reporting previous HPV vaccination were excluded.	Mixed	No	0.035	NA		Mixed	NA	Age range/median age reported only; No analytical methodology clearly described.	NA	NA	NA	NA	NA	NA	NA	NA	NA	0.732	Knowledge Gaps & Misconceptions	Knowledge Gaps & Misconceptions, Logistical & Time Constraints	Insufficient Provider Knowledge & Engagement, Lack of Provider Recommendation or Offer	Clinical Workflow & System Design, Service Delivery Constraints	NA	Eligibility & Policy Restrictions	NA	NA	NA	NA	Inclusive Vaccination Policy, Targeted & Catch-up Programs	Vaccination was offered through a free, time-limited catch-up program.	Seropositivity to 4vHPV types was high. In HIV-negative/unknown: HPV 6 (39.8%), HPV 16 (22.8%). In HIV-positive: HPV 6 (64.8%), HPV 16 (51.1%). However, only 8.5% of HIV-negative and 29.6% of HIV-positive participants had evidence of exposure to all 4 quadrivalent vaccine types.	Although uptake was high among MSM offered vaccination, overall coverage remained insufficient, suggesting targeted clinic-based programs alone are inadequate.	10.1136/sextrans-2018-053619
#913	Zhuohang Liu	Jiayu Cai	Elissa Meites	2016	Monitoring for Human Papillomavirus Vaccine Impact Among Gay, Bisexual, and Other Men Who Have Sex With Men—United States, 2012–2014	The Journal of Infectious Diseases	To assess evidence of current and past exposure to HPV among vaccine-eligible young MSM and transgender women to provide a baseline for monitoring HPV vaccine impact.	Cross-sectional study	Survey / Questionnaire, Biological Specimen Collection	3	July 2012 to August 2014.	United States	922	922	Age 18-26 years; assigned male sex at birth; eligible for HPV vaccine based on sexual orientation (gay/bisexual) and/or sexual behavior (oral/anal sex with males); excluded if reported receiving any HPV vaccine doses.	MSM	Yes	0.095	mixed		White / Black / Asian / Hispanic / Other	[18, 26]	Descriptive statistics; Binomial regression; Multivariate binomial regression.	NA	NA	NA	0	Not vaccinated	NA	NA	0	0	NA	NA	NA	NA	NA	NA	NA	NA	NA	NA	NA	NA	NA	NA.	Many sexually active MSM and TGW remain eligible to benefit from HPV vaccination despite high HPV prevalence.	10.1093/infdis/jiw232
#916	Zhuohang Liu	Jiayu Cai	Elissa Meites	2014	HPV vaccine coverage among men who have sex with men - National HIV Behavioral Surveillance System, United States, 2011	Vaccine	To assess baseline self-reported HPV vaccine uptake among MSM through age 26 years, using data from the 2011 National HIV Behavioral Surveillance System.	Cross-sectional study	Survey / Questionnaire	20	2011	United States	3221	9819	Aged ≥18 years; residing in the MSA; not previously participated in current cycle; born male; reported ever having a male sex partner.	MSM	Yes	0.07	mixed		Black / White / Hispanic / Mixed / Other	[18, NA]	Descriptive frequencies; Bivariate analyses using Pearson Chi-square; Poisson regression with robust standard errors.	NA	NA	NA	0.049	Partially vaccinated	NA	NA	NA	0.049	NA	NA	Logistical & Time Constraints	Poor Patient-Provider Communication & Non-disclosure	Patient–Provider Interaction Barriers	NA	Financial & Coverage Barriers	NA	Provider Recommendation & Active Endorsement, Provider Competence & Engagement	Accessible & Convenient Vaccination Services	NA	NA	NA	NA.	HPV vaccine coverage was very low among young MSM before routine recommendation, despite frequent health care visits.	25258097
#1029	Zhuohang Liu	You Zuo	Sara E. Oliver	2017	Increasing Human Papillomavirus Vaccine Coverage Among Men Who Have Sex With Men—National HIV Behavioral Surveillance, United States, 2014	Journal of Acquired Immune Deficiency Syndromes	To evaluate ≥1 dose HPV vaccine coverage and associated factors among a large population of vaccine-eligible MSM aged ≥18 years in the US in 2014, 3 years after routine recommendation for males.	Cross-sectional study	Survey / Questionnaire	20	January through December 2014.	United States	2892	10161	Aged ≥18 years; reside in MSA surveyed; assigned male sex at birth and currently identify as male; report ever had sex with another man; able to complete interview.	MSM	Yes	0.096	mixed		White / Black / Hispanic / Other	[18, NA]	Descriptive frequencies; Bivariate analyses using Pearson Chi-square; Poisson regression with generalized estimating equations.	NA	NA	NA	0.172	Partially vaccinated	NA	NA	NA	0.172	NA	NA	Other / See raw text	Poor Patient-Provider Communication & Non-disclosure	Patient–Provider Interaction Barriers	NA	Financial & Coverage Barriers	Behavioral & Socioeconomic Enablers	Positive Patient–Provider Communication, Provider Recommendation & Active Endorsement	Integrated Service Delivery, Proactive Vaccination Infrastructure	NA	NA	Having health insurance (vs none) was associated with higher vaccine coverage (aPR 1.69).	NA.	HPV vaccine coverage among MSM increased over time but remained low, indicating persistent missed opportunities in health care settings.	10.1097/QAI.0000000000001413
#1040	Zhuohang Liu	You Zuo	Giuseppina Ortu	2021	Low vaccination coverage for human papillomavirus disease among young men who have sex with men, France, 2019	Eurosurveillance	To estimate HPV vaccine coverage in 18-28 year-old MSM and identify uptake determinants.	Cross-sectional study	Survey / Questionnaire	NA	16 February to 31 March 2019.	France	9469	9469	Men ≥18 years; declared 'homosexual' or 'bisexual' or had ≥1 male sexual intercourse; resident in France. Analysis restricted to 18-28 years.	MSM	No	0.016	mixed		NA	[18, 28]	Poisson regression for prevalence ratios with 95% CI.	NA	NA	0.061	0.15	Partially vaccinated	NA	NA	NA	0.15	NA	NA	Sociodemographic & Behavioral Factors	NA	NA	NA	Eligibility & Policy Restrictions	Prevention Motivation & Vaccine Acceptance, Behavioral & Socioeconomic Enablers	NA	Integrated Service Delivery	NA	NA	Financial status was assessed but was not significantly associated with uptake.	NA	HPV vaccination uptake among MSM in France remains unsatisfactory but appears higher among men engaged in other sexual health prevention practices.	10.2807/1560-7917.ES.2021.26.50.2001965
#1058	You Zuo	Jiayu Cai	Haiying Pan	2022	Factors influencing HPV vaccination willingness among men who have sex with men in China: a structural equation modeling analysis	Human Vaccines & Immunotherapeutics	To explore factors influencing HPV vaccination willingness among men who have sex with men (MSM) in China using a structural equation modeling approach based on the knowledge–attitude–behavior framework.	Cross-sectional study	Survey / Questionnaire	31	2019	China	889	889	Biological males aged 16–45 years who had engaged in sexual activity with men	MSM	Yes	NA	NA		Asian / Other	[16, 45]	Structural equation modeling based on the Knowledge–Attitude–Behavior framework.	NA	NA	NA	NA	Not vaccinated	NA	NA	NA	0	0.8279	Knowledge Gaps & Misconceptions	Knowledge Gaps & Misconceptions, Low Perceived Risk & Susceptibility	Not Assessed / Other	NA	Structural Prevention Context	Eligibility & Policy Restrictions	HPV Knowledge & Risk Appraisal, Positive Vaccine Beliefs & Trust, Prevention Motivation & Vaccine Acceptance	NA	NA	NA	NA	NA	NA	MSM in China show high willingness to vaccinate, and improving HPV knowledge and service integration may increase uptake.	10.1080/21645515.2022.2038504
#1087	You Zuo	Jiayu Cai	Benoit Petit	2020	Men having sex with men and the HPV vaccine in France: A low vaccine coverage that may be due to its infrequent proposal by physicians	Vaccine	To determine the HPV vaccine coverage in MSM in France (particularly those under 27 years) and explore the extent to which their physicians proposed the vaccine, as well as assess MSM perceptions regarding vaccination in general and the anti-HPV vaccine in particular, and evaluate the association between PrEP use and vaccine coverage.	Cross-sectional study	Survey / Questionnaire	NA	7 October 2018 – 15 January 2019	France	2094	2094	Men having sex with men (exclusive or not; past or current same-sex activity); no upper age limit	MSM	Yes	NA	NA		NA	NA	Descriptive statistics; Chi-square test; Spearman correlation; Mann–Whitney test.	NA	0.233	0.163	0.08	Mixed	NA	NA	0.034	0.08	0.796	Safety & Side Effects	Safety & Side Effects	Lack of Provider Recommendation or Offer, Poor Patient-Provider Communication & Non-disclosure	Workforce Training & Capacity, Patient–Provider Interaction Barriers	NA	Eligibility & Policy Restrictions	HPV Knowledge & Risk Appraisal, Positive Vaccine Beliefs & Trust	Provider Recommendation & Active Endorsement, Provider Competence & Engagement	NA	NA	NA	Partial reimbursement was available (65% by social welfare; remainder by mutual insurance); no formal cost-effectiveness analysis was conducted.	NA	HPV vaccine coverage among MSM in France remains low, likely due to limited physician recommendation; universal adolescent male vaccination may be more effective than MSM-targeted strategies.	10.1016/j.vaccine.2020.01.049
#1148	You Zuo	Jiayu Cai	Claudia Rank	2012	Acceptability of human papillomavirus vaccination and sexual experience prior to disclosure to health care providers among men who have sex with men in Vancouver, Canada: implications for targeted vaccination programs	Vaccine	To assess HPV vaccine acceptability among MSM in Vancouver and examine sexual experience prior to disclosure of sexual behavior to healthcare providers (HCP) to understand implications for targeted HPV vaccination strategies for MSM.	Cross-sectional study	Survey / Questionnaire, Biological Specimen Collection	NA	August 1, 2008 – February 28, 2009	Canada	1169	1169	Men aged ≥19 years who identified as MSM	MSM	Yes	0.181	mixed		White / Asian / Indigenous / Hispanic / Black	[19, 83]	Bivariate and multivariate logistic regression; Kaplan–Meier analysis.	NA	0.179	NA	NA	NA	NA	NA	NA	NA	0.67	General Unwillingness / Hesitancy (No specific reasons reported)	High Cost & Economic Barriers, Sociodemographic & Behavioral Factors	Poor Patient-Provider Communication & Non-disclosure	Patient–Provider Interaction Barriers	NA	Eligibility & Policy Restrictions	HPV Knowledge & Risk Appraisal, Behavioral & Socioeconomic Enablers	Positive Patient–Provider Communication, Provider Recommendation & Active Endorsement	NA	NA	NA	Out-of-pocket cost was discussed as a potential barrier, but cost was not directly assessed.	NA	HPV vaccine acceptability among MSM in Vancouver is substantial, but disclosure-based targeted vaccination may be less effective than population-based vaccination before sexual debut.	10.1016/j.vaccine.2012.07.001
#1170	You Zuo	Jiayu Cai	Xuqi Ren	2022	Awareness and acceptance of HPV vaccination for condyloma acuminata among men who have sex with men in China	Human Vaccines & Immunotherapeutics	To investigate awareness of condyloma acuminata (CA) and acceptance of HPV vaccination for CA among MSM aged 18–55 years in China, and to examine factors associated with vaccination intention, including HIV infection status.	Cross-sectional study	Survey / Questionnaire	NA	May 2017 (completed within 48 hours)	China	902	902	MSM aged ≥18 years recruited via community organizations; completed electronic questionnaire; one response per IP address	Mixed	Yes	0.151	mixed		NA	[18, NA]	Chi-square tests; Univariable and multivariable logistic regression; 95% CI (SAS 9.4).	0.133	0.218	NA	NA	NA	NA	NA	NA	NA	0.851	General Unwillingness / Hesitancy (No specific reasons reported)	Effectiveness & Trust Issues, High Cost & Economic Barriers, Knowledge Gaps & Misconceptions, Safety & Side Effects	Insufficient Provider Knowledge & Engagement	Workforce Training & Capacity, Patient–Provider Interaction Barriers	Structural Prevention Context	Eligibility & Policy Restrictions	HPV Knowledge & Risk Appraisal, Positive Vaccine Beliefs & Trust, Prevention Motivation & Vaccine Acceptance	NA	NA	Social Influence & Community Support	NA	Higher monthly income was associated with greater vaccination willingness; no formal cost-effectiveness analysis was conducted.	NA	HPV vaccine acceptability for CA prevention among MSM in China is high, and strengthening education and male vaccination strategies could reduce disease burden.	10.1080/21645515.2022.2115267
#1171	You Zuo	Jiayu Cai	Konrad Reszka	2021	Should men be exempted from vaccination against human papillomavirus? Health disparities regarding HPV: the example of sexual minorities in Poland	Przegląd Epidemiologiczny (Epidemiological Review)	To explore knowledge of Polish men about HPV infection and HPV-related cancers and to identify disparities between heterosexual and homosexual men regarding awareness, vaccination status, and opinions on HPV vaccination.	Cross-sectional study	Survey / Questionnaire	32	Not explicitly reported (publication year 2021; survey conducted prior to publication)	Poland	48	169	Polish-language social media users; male; aged 14–39; completed survey correctly; age outliers removed	MSM	Yes	NA	NA		NA	[14, 39]	Chi-square test with Yates correction; Fisher’s exact test; Shapiro–Wilk test; Mann–Whitney test (Statistica v13.5).	NA	NA	NA	0.071	NA	NA	NA	NA	0.071	NA	High Cost & Economic Barriers, Knowledge Gaps & Misconceptions	High Cost & Economic Barriers, Knowledge Gaps & Misconceptions	Insufficient Provider Knowledge & Engagement	Workforce Training & Capacity	Structural Prevention Context	Financial & Coverage Barriers, Eligibility & Policy Restrictions, Structural Access Inequities	NA	NA	Accessible & Convenient Vaccination Services	Information & Media Environment	Inclusive Vaccination Policy, Targeted & Catch-up Programs, Financial Accessibility	Vaccination cost was approximately USD 246 for the full course; affordability was identified as a major barrier.	NA	Polish men have low HPV vaccination coverage and limited risk awareness; male-inclusive vaccination, reimbursement, and stronger education are needed.	34604578
#1203	You Zuo	Jiayu Cai	C. Sadlier	2016	HPV vaccine acceptability in HIV-infected and HIV negative men who have sex with men (MSM) in Ireland	Human Vaccines & Immunotherapeutics	To examine HPV vaccine acceptability and identify factors associated with vaccine acceptability among HIV-infected and HIV-negative MSM in Ireland.	Cross-sectional study	Survey / Questionnaire	2	January 2014 – April 2014	Ireland	302	302	MSM aged ≥18 years attending participating clinics; provided verbal informed consent	MSM	Yes	0.52	mixed		NA	[18, 60]	Descriptive statistics; Univariable logistic regression; Odds ratios with 95% CI (SPSS v22).	NA	NA	NA	0.15	Not vaccinated	NA	NA	0	0	0.31	High Cost & Economic Barriers	High Cost & Economic Barriers, Low Perceived Risk & Susceptibility, Safety & Side Effects	Not Assessed / Other	Workforce Training & Capacity	Structural Prevention Context	Financial & Coverage Barriers, Eligibility & Policy Restrictions, Structural Access Inequities	HPV Knowledge & Risk Appraisal, Positive Vaccine Beliefs & Trust, Prevention Motivation & Vaccine Acceptance	NA	Integrated Service Delivery, Accessible & Convenient Vaccination Services	NA	Financial Accessibility, Inclusive Vaccination Policy	Acceptability was strongly cost-related: 51% at EUR 300 versus 78% if free; no formal cost-effectiveness analysis was conducted.	NA	HPV vaccine acceptability among MSM in Ireland is high when cost is removed, indicating that public funding could substantially improve uptake.	10.1080/21645515.2016.1151588
#1259	You Zuo	Jiayu Cai	Guiqian Shi	2024	Using an extended information-motivation-behavioral skills model to explain HPV vaccination intention among men who have sex with men only and men who have sex with men and women	Human Vaccines & Immunotherapeutics	To compare HPV vaccination intention between MSMO (men who have sex with men only) and MSMW (men who have sex with men and women) in China, and to analyze differences in associated psychosocial and behavioral factors using an extended Information–Motivation–Behavioral Skills (IMB) model.	Cross-sectional study	Survey / Questionnaire, Mathematical Modeling	NA	June 2021	China	914	914	(1) MSM; (2) 15–45 years old; (3) no difficulty reading or using electronic devices; (4) provided informed consent; exclusion: completion time <1.5 min or >15 min	MSM	Yes	NA	NA		Asian / Other	[15, 45]	Descriptive statistics; Chi-square test; Mann–Whitney U test; Spearman correlation; Structural equation modeling; Multi-group SEM; Covariate-adjusted modeling (R 4.3.1, Mplus 8.3).	NA	NA	NA	NA	NA	NA	NA	NA	NA	0.8217	General Unwillingness / Hesitancy (No specific reasons reported)	Stigma & Disclosure	Not Assessed / Other	Service Delivery Constraints	NA	Eligibility & Policy Restrictions	Positive Vaccine Beliefs & Trust, HPV Knowledge & Risk Appraisal		NA	NA	Targeted & Catch-up Programs	NA	NA	MSMW show lower HPV vaccination intention than MSMO, supporting the need for subgroup-specific intervention strategies.	10.1080/21645515.2024.2327150
#1312	You Zuo	Jiayu Cai	Selma Stearns	2020	Examining Facilitators of HPV Vaccination Uptake in Men Who Have Sex with Men: A Cross-Sectional Survey Design	International Journal of Environmental Research and Public Health	To examine how many eligible MSM in England are being offered the HPV vaccine in clinics. To identify socio-demographic and healthcare-related factors associated with initiation of the HPV vaccination schedule among MSM aged 18–45.	Cross-sectional study	Survey / Questionnaire	NA	8 April – 13 June 2019	United Kingdom	115	115	Living in England; identifying as male; attracted to males; aged 18–45 years; consent provided; sufficient data to determine vaccination status	MSM	Yes	NA	NA		White / Other	[18, 45]	Descriptive statistics; Univariable and multivariable logistic regression; Hosmer–Lemeshow goodness-of-fit test; Pairwise deletion for missing data.	NA	NA	NA	0.522	Mixed	NA	NA	0.252	0.522	NA	Other / See raw text	Sociodemographic & Behavioral Factors	Lack of Provider Recommendation or Offer	Workforce Training & Capacity	NA	Eligibility & Policy Restrictions	NA	NA	Accessible & Convenient Vaccination Services	Information & Media Environment	NA	No cost barrier was reported because vaccination was free through the NHS for eligible MSM.	NA	About half of MSM initiated HPV vaccination, but missed clinic offers and unequal information exposure continue to limit uptake.	10.3390/ijerph17217713
#1363	You Zuo	Jiayu Cai	Emily A. Thomas	2011	Should I or shouldn't I: decision making, knowledge and behavioral effects of quadrivalent HPV vaccination in men who have sex with men	Vaccine	To examine: Reasons motivating MSM to accept or refuse quadrivalent HPV (qHPV) vaccination Knowledge about HPV and qHPV Effects of vaccination on subsequent sexual behavior Risk compensation following vaccination	Cross-sectional study	Survey / Questionnaire, Medical Records & Registries	1	June 2009 – September 2009	United States	191	191	MSM identified from surgical practice records; HIV-negative men up to age 55 offered off-label qHPV; vaccinated participants must have completed all three doses prior to enrollment	MSM	Yes	0.005	mixed		White / Hispanic / Asian / Black / Other	[22, 56]	Descriptive statistics; Chi-square test; Fisher’s exact test; Kruskal–Wallis test; Proportional odds model; ANOVA; Odds ratios with 95% CI.	NA	0.86	NA	0.63	Fully vaccinated	NA	NA	0.63	NA	NA	Effectiveness & Trust Issues, High Cost & Economic Barriers, Knowledge Gaps & Misconceptions, Low Perceived Risk & Susceptibility, Safety & Side Effects	Effectiveness & Trust Issues, High Cost & Economic Barriers	Lack of Provider Recommendation or Offer	Service Delivery Constraints	NA	Financial & Coverage Barriers, Eligibility & Policy Restrictions	HPV Knowledge & Risk Appraisal, Prevention Motivation & Vaccine Acceptance	Provider Recommendation & Active Endorsement	NA	NA	NA	Cost was identified as a major barrier to vaccination; no formal cost-effectiveness analysis was conducted.	NA	MSM showed high HPV knowledge and no evidence of risk compensation after vaccination, but cost and regulatory barriers remain important.	10.1016/j.vaccine.2010.09.101
#1374	You Zuo	Zhuohang Liu	Tian Tian	2019	HPV vaccination acceptability among men who have sex with men in Urumqi, China	Human Vaccines & Immunotherapeutics	To assess HPV-related awareness and knowledge among MSM in Urumqi, China To evaluate acceptability of HPV vaccination (free and self-paid) among HIV-uninfected and HIV-infected MSM To identify predictors of willingness to pay for HPV vaccination	Cross-sectional study	Survey / Questionnaire	2	January 1 – April 30, 2017	China	458	458	Male; ≥18 years; had anal and/or oral sex with men in past 12 months (including self-identified heterosexual men); consented to participate	MSM	Yes	0.448	mixed		Asian / Other	[18, NA]	Descriptive statistics; Chi-square tests; Univariable and multivariable logistic regression; Crude and adjusted odds ratios with 95% CI.	NA	NA	NA	NA	NA	NA	NA	NA	NA	0.967	High Cost & Economic Barriers, Knowledge Gaps & Misconceptions	High Cost & Economic Barriers, Sociodemographic & Behavioral Factors	Healthcare Access & Logistical Barriers, Insufficient Provider Knowledge & Engagement	Workforce Training & Capacity, Clinical Workflow & System Design	Structural Prevention Context	Financial & Coverage Barriers, Structural Access Inequities	HPV Knowledge & Risk Appraisal, Positive Vaccine Beliefs & Trust, Behavioral & Socioeconomic Enablers	NA	NA	NA	Financial Accessibility	Cost-related outcomes reported: actual vaccine price was about RMB 5,800 versus acceptable payment of about RMB 200; cost was a major limiting factor; overall willingness to pay was 71.8%.	NA	MSM in Urumqi showed poor HPV knowledge but high willingness to accept free vaccination; education and financial support are critical.	10.1080/21645515.2018.1520591
#1451	You Zuo	Zhuohang Liu	Zixin Wang	2021	Two Web-Based and Theory-Based Interventions With and Without Brief Motivational Interviewing in the Promotion of Human Papillomavirus Vaccination Among Chinese Men Who Have Sex With Men: Randomized Controlled Trial	Journal of Medical Internet Research	To evaluate the efficacy of 2 web- and theory-based interventions (OT and OT+MI) in increasing completion of HPV vaccination (3 doses) within 24 months among unvaccinated MSM To assess whether adding brief motivational interviewing (MI) improves effectiveness To examine whether changes in Health Belief Model (HBM) constructs mediate intervention effects	Cross-sectional study	Survey / Questionnaire	NA	July 2017 – December 2019	China	624	624	- Hong Kong Chinese–speaking men - Aged 18–45 years - Oral or anal intercourse with ≥1 man in past 6 months - Regular internet access - Willing to complete telephone follow-ups Exclusion: Ever received HPV vaccination	MSM	Yes	0.12	mixed		Asian	[18, 45]	Randomized allocation; Intention-to-treat analysis with LOCF; Chi-square test; ANOVA; Logistic regression; Multivariable linear regression; Baron and Kenny mediation analysis.	NA	NA	NA	baseline：0； OT-MI group: 17.3%（36/208） Control: 7.2%（15/208） OT only: 11.5%（24/208）	NA	NA	NA	NA	NA	NA	High Cost & Economic Barriers	High Cost & Economic Barriers, Low Perceived Risk & Susceptibility, Safety & Side Effects, Stigma & Disclosure	Healthcare Access & Logistical Barriers	Workforce Training & Capacity, Patient–Provider Interaction Barriers	NA	Financial & Coverage Barriers, Eligibility & Policy Restrictions	Positive Vaccine Beliefs & Trust, Prevention Motivation & Vaccine Acceptance	NA	Accessible & Convenient Vaccination Services, Integrated Service Delivery	Information & Media Environment	NA	Vaccination cost was HKD 3,800; nearly all participants self-paid; cost remained a major barrier.	NA	A theory-driven web-based intervention with brief motivational interviewing improved HPV vaccination completion and supports scalable behavioral approaches for MSM.	10.2196/21465
#1474	You Zuo	Zhuohang Liu	Christopher W. Wheldon	2018	Physician Communication Practices as a Barrier to Risk-Based HPV Vaccine Uptake Among Men Who Have Sex with Men	Journal of Cancer Education	To assess the degree to which primary care physicians routinely (1) discuss sexual orientation and (2) discuss HPV vaccination with male patients aged 22–26 years old, in order to evaluate potential barriers to implementing ACIP risk-based HPV vaccination recommendations for MSM.	Cross-sectional study	Survey / Questionnaire	NA	Summer 2014 (analysis conducted in 2016)	United States	220	770	Primary care physicians (family medicine or pediatrics) practicing in Florida Provided care to male patients aged 22–26	MSM	NA	NA	NA		White / Hispanic	[30, NA]	Descriptive statistics; Chi-square tests; Crude odds ratios with 95% CI; Listwise deletion for missing data.	NA	NA	NA	NA	NA	NA	NA	NA	NA	NA	Other / See raw text	Other / See raw text	Insufficient Provider Knowledge & Engagement	Patient–Provider Interaction Barriers	Knowledge & Awareness Environment	Eligibility & Policy Restrictions, Structural Access Inequities	HPV Knowledge & Risk Appraisal, Positive Vaccine Beliefs & Trust, Prevention Motivation & Vaccine Acceptance	Positive Patient–Provider Communication, Provider Competence & Engagement	Integrated Service Delivery	Information & Media Environment	NA	NA	NA	Many physicians do not communicate in ways that support ACIP-consistent HPV vaccination recommendations for MSM, highlighting the need for education and system prompts.	10.1007/s13187-017-1223-6
#1505	You Zuo	Zhuohang Liu	Li Ping Wong	2023	Factors Influencing HPV Vaccine Intentions in Malaysian Men Who Have Sex with Men: A Cross-Sectional Study in Malaysia	Pathogens	To evaluate HPV vaccination acceptance (intention) among MSM in Malaysia To assess knowledge regarding HPV and HPV infection To examine attitudes towards HPV infection and HPV vaccination To identify factors (demographic, sexual identity, behaviors, stigma) associated with HPV vaccination intention	Cross-sectional study	Survey / Questionnaire	NA	May 2019 – September 2022	Malaysia	441	503	- ≥18 years old - Malaysian citizen - Biologically male - Reported sex with men in past 12 months	MSM	Yes	NA	NA		Asian / Other	NA	Cross-sectional design; Univariate analysis; Multivariable logistic regression with adjusted OR and 95% CI; Categorized knowledge and intent variables.	NA	NA	NA	NA	NA	NA	NA	NA	NA	0.603	Knowledge Gaps & Misconceptions, Low Perceived Risk & Susceptibility, Safety & Side Effects, Stigma & Disclosure	Knowledge Gaps & Misconceptions, Low Perceived Risk & Susceptibility, Safety & Side Effects, Stigma & Disclosure	Stigma, Discrimination & Lack of LGBT Competence	Patient–Provider Interaction Barriers	Structural Prevention Context, Stigma & Social Norms	Eligibility & Policy Restrictions	HPV Knowledge & Risk Appraisal, Positive Vaccine Beliefs & Trust	Provider Recommendation & Active Endorsement, Positive Patient–Provider Communication, Trusting Clinical Relationships	NA	Social Influence & Community Support, Information & Media Environment	NA	Participants were required to pay out of pocket; no free or subsidized male HPV vaccination program was available.	NA	MSM in Malaysia showed moderate HPV vaccine acceptance, and culturally sensitive education and stigma reduction may improve uptake.	10.3390/pathogens12101261
#1530	You Zuo	Zhuohang Liu	Po‑Yi Yao	2022	Predicting human papillomavirus vaccine uptake in men who have sex with men the influence of vaccine price and receiving an HPV diagnosis	BMC Public Health	To understand how HPV screening results, HPV-related knowledge, and HPV vaccine attitudes are related to vaccination intention at three cost ranges and to actual HPV vaccination behavior in a community sample of MSM.	cohort study	Other	NA	October 2015 – May 2016	Taiwan	253	253	- ≥20 years old - Ever had sex (mutual masturbation/oral/anal) with another man - Provided written consent - No exclusion criteria	MSM	Yes	NA	NA		NA	NA	Descriptive statistics; Independent t-test and Chi-square test; Pearson correlation; Structural equation modeling.	0.345	NA	NA	0.164	NA	NA	NA	NA	0.164	0.45	High Cost & Economic Barriers	High Cost & Economic Barriers, Knowledge Gaps & Misconceptions	Poor Patient-Provider Communication & Non-disclosure, Stigma, Discrimination & Lack of LGBT Competence	Patient–Provider Interaction Barriers	Structural Prevention Context, Stigma & Social Norms	Financial & Coverage Barriers, Eligibility & Policy Restrictions, Structural Access Inequities	Positive Vaccine Beliefs & Trust	NA	NA	Cues to Action & Emotional Triggers	Inclusive Vaccination Policy, Financial Accessibility	Strong price-gradient effect: vaccination intention was 93% if free, 60% at mid-price, and 45% at full price; income was significantly associated with intention.	NA	HPV screening positivity and strong baseline intention predicted vaccine uptake, while vaccine price remained a major structural barrier.	10.1186/s12889-021-12396-y
#1532	You Zuo	Zhuohang Liu	Ze-Hao Ye	2021	High Human Papillomavirus Vaccine Acceptability and Cost-Effectiveness of the Chinese 2-Valent Vaccine Among Men Who Have Sex With Men: A Cross-Sectional Study in Shenyang, China	Frontiers in Medicine	To assess anal HPV infection among MSM stratified by willingness for HPV vaccination and to evaluate the cost-effectiveness of the Chinese 2-valent HPV vaccine compared with other licensed vaccines.	Cross-sectional study	Survey / Questionnaire	1	July – December 2020	China	234	234	Aged ≥18 years Willing to participate Recruited from VCT clinic	MSM	Yes	0.21	mixed		NA	[18, NA]	Descriptive statistics; Binary logistic regression; Cost-effectiveness analysis using ICER; GDP threshold evaluation.	0.596	NA	0.295	0.23	Not vaccinated	NA	NA	0	0	0.577	Knowledge Gaps & Misconceptions	Other / See raw text	NA	NA	NA	Financial & Coverage Barriers, Eligibility & Policy Restrictions	HPV Knowledge & Risk Appraisal, Positive Vaccine Beliefs & Trust, Prevention Motivation & Vaccine Acceptance	NA	NA	NA	Financial Accessibility	Cost-effectiveness analysis conducted: the Chinese 2-valent vaccine had an ICER of USD 4,411 and was considered very cost-effective under the China GDP threshold; it was more cost-effective than imported 2-, 4-, and 9-valent vaccines.	NA	MSM unwilling to vaccinate had higher HPV16/18 prevalence, and the Chinese 2-valent vaccine appears highly cost-effective for targeted MSM programs.	34869470
#1547	You Zuo	Zhuohang Liu	Rui Zhang	2025	Uptake and service preferences of human papillomavirus vaccination in men who have sex with men	Human Vaccines & Immunotherapeutics	To estimate the uptake of HPV vaccination and profile service preferences (cost and venue) among Chinese MSM in Hong Kong, and to identify factors associated with HPV vaccination uptake.	Cross-sectional study	Survey / Questionnaire	2	September 2021 – October 2022	China	701	701	Aged ≥18 years Ethnic Chinese Normally living in Hong Kong Provided e-consent Completed baseline survey	MSM	Yes	0.04	mixed		Asian	[18, 67]	Descriptive statistics; Chi-square test; Mann–Whitney U test; Multivariable backward stepwise logistic regression; Complete-case analysis.	NA	NA	0.23	0.23	Partially vaccinated	0.8	0.1	NA	0.23	NA	Effectiveness & Trust Issues, High Cost & Economic Barriers, Low Perceived Risk & Susceptibility, Safety & Side Effects	Effectiveness & Trust Issues, High Cost & Economic Barriers, Safety & Side Effects	Healthcare Access & Logistical Barriers	Service Delivery Constraints	Structural Prevention Context, Stigma & Social Norms	Financial & Coverage Barriers, Eligibility & Policy Restrictions, Structural Access Inequities	NA	NA	Integrated Service Delivery, Accessible & Convenient Vaccination Services, Proactive Vaccination Infrastructure	NA	NA	Cost was the main barrier for 50% of participants; 67% were willing to pay up to USD 128 per dose; price reduction below USD 128 per dose was suggested to increase uptake.	NA	HPV vaccination uptake among MSM in Hong Kong remains low, with high cost as the main barrier; reducing price and improving accessibility may enhance coverage.	10.1080/21645515.2024.2440956
#1566	You Zuo	Zhuohang Liu	Huachun Zou	2014	How very young men who have sex with men view vaccination against human papillomavirus	Vaccine	To investigate knowledge and attitudes towards HPV and HPV vaccination among very young MSM aged 16–20 years, and to determine the age at which they would be willing to disclose their sexuality to a healthcare provider in order to obtain HPV vaccination	Cross-sectional study	Survey / Questionnaire	NA	NA	Australia	200	200	Aged 16–20 years Had or potentially will have oral or anal sex with men Willing to attend 4 study visits over 12 months	MSM	Yes	NA	NA		NA	[16, 20]	Descriptive statistics; Proportions with 95% CI; Scatter plots; Univariable and multivariable logistic regression.	NA	NA	NA	NA	NA	NA	NA	NA	NA	NA	High Cost & Economic Barriers, Knowledge Gaps & Misconceptions, Stigma & Disclosure	High Cost & Economic Barriers, Stigma & Disclosure	Poor Patient-Provider Communication & Non-disclosure	Patient–Provider Interaction Barriers	NA	Financial & Coverage Barriers, Eligibility & Policy Restrictions	Positive Vaccine Beliefs & Trust	NA	NA	NA	Financial Accessibility	AUD 450 cost was a major deterrent; most participants were unwilling to pay; free vaccination substantially increased willingness.	NA	Very young MSM showed high acceptance of free HPV vaccination, but cost and delayed disclosure may reduce the effectiveness of targeted programs.	10.1016/j.vaccine.2014.05.043
#1567	You Zuo	Zhuohang Liu	Huachun Zou	2016	Awareness and acceptance of human papillomavirus (HPV) vaccination among males attending a major sexual health clinic in Wuxi, China: A cross-sectional study	Human Vaccines & Immunotherapeutics	To investigate knowledge and attitudes toward HPV and HPV vaccination among sexually active MSM and MNSM attending a major sexual health clinic in Wuxi, China, and to define the age MSM would disclose their sexuality to obtain free HPV vaccination.	Cross-sectional study	Medical Records & Registries	1	April–July 2014	China	186	368	Sexually active men attending sexual health clinic MSM defined as men reporting sex with men MNSM defined as men not reporting sex with men	MSM	Yes	NA	mixed		NA	NA	Descriptive statistics; Chi-square tests; Multivariable logistic regression; Odds ratios with 95% CI.	NA	NA	NA	0	Not vaccinated	NA	NA	0	0	NA	Low Perceived Risk & Susceptibility	Low Perceived Risk & Susceptibility	Insufficient Provider Knowledge & Engagement, Poor Patient-Provider Communication & Non-disclosure	Workforce Training & Capacity, Patient–Provider Interaction Barriers	Stigma & Social Norms, Structural Prevention Context	Financial & Coverage Barriers, Eligibility & Policy Restrictions, Structural Access Inequities	Positive Vaccine Beliefs & Trust, HPV Knowledge & Risk Appraisal	NA	Accessible & Convenient Vaccination Services, Integrated Service Delivery	NA	NA	Most participants were unwilling to pay; free vaccination substantially increased willingness; targeted vaccination may be more cost-effective than universal male vaccination.	NA	Sexually active MSM and MNSM in Wuxi had low awareness and low willingness to self-pay, supporting stronger education and targeted clinic-based vaccination strategies.	10.1080/21645515.2015.1099771
#1664	You Zuo	Zhuohang Liu	Zhu Luying	2025	男男同性性行为人群对人乳头瘤病毒的认知调查	Chinese Journal of Viral Diseases	To understand the current state of knowledge of HPV among MSM and to explore factors influencing their willingness to receive the HPV vaccine.	Cross-sectional study	Medical Records & Registries	NA	July–December 2021	China	607	607	Age ≥18 years History of oral or anal sex with men Provided informed consent	MSM	NA	NA	mixed		Asian	[18, 68]	Descriptive statistics; Chi-square test; Fisher’s exact test; Stepwise binary logistic regression; Categorized knowledge score; Self-reported HPV infection status.	NA	NA	NA	NA	NA	NA	NA	NA	NA	0.9226	General Unwillingness / Hesitancy (No specific reasons reported)	Knowledge Gaps & Misconceptions, Sociodemographic & Behavioral Factors	Insufficient Provider Knowledge & Engagement	Patient–Provider Interaction Barriers	Structural Prevention Context, Knowledge & Awareness Environment	Eligibility & Policy Restrictions, Structural Access Inequities	HPV Knowledge & Risk Appraisal, Behavioral & Socioeconomic Enablers	Provider Recommendation & Active Endorsement, Positive Patient–Provider Communication	NA	Information & Media Environment	NA	Lower-cost HPV vaccines were suggested as a potential strategy to improve uptake, but cost was not directly assessed.	NA	MSM showed very high willingness to receive HPV vaccination, and improving HPV-related education may further increase uptake.	10.16505/j.2095-0136.2024.0071
